# Supplementary material for: Independent wing reductions and losses among stick and leaf insects (Phasmatodea), supported by new Cretaceous fossils in amber
Source: BMC Biol. 2023 Oct 9;21:210. doi: 10.1186/s12915-023-01720-0 (PMC10561512; doi:10.1186/s12915-023-01720-0)
Supplement: Supplementary file 2 — Additional file 2: Character state matrix of phylogenetic study. [file 12915_2023_1720_MOESM2_ESM.nex]

#NEXUS
[written Wed Jul 19 10:55:13 CST 2023 by Mesquite  version 3.51 (build 898) at DESKTOP-I8GUKJB/192.168.159.161]

BEGIN TAXA;
	TITLE Taxa;
	DIMENSIONS NTAX=52;
	TAXLABELS
		Pteroliriope_sinitshenkovae Nemoura_sefuriensis Allaboilus_gigantus Tettigonia_uvarovi Locustopsis_rhytofemoralis Macromotettix_microptera Permophasma_kovalevi Triassophasma_minutissimum Prochresmoda_longipoda Xiphopterum_sharovi Aeroplana_mirabilis Aerophasma_prynadai Jurophasma_mistshenkoi Baissophasma_pilosum Cretophasma_raggei Adjacivena_grossa Aclistophasma_echinulatum Hagiphasma_paradoxa Aethephasma_megista Orephasma_eumorpha Renphasma_sinica Ambrotophasma_vetulum Pterophasma_erromera Leptophasma_physematosa Meniscophasma_erythrosticta Archipseudophasma_phoenix Pseudoperla_leptoclada Breviala_cretacea Electroclavella_genuina Tumefactipes_prolongates Granosicorpes_lirates Electrotimema_carstengroehni Timema_dorotheae Aschiphasma_annulipes Abrosoma_johorensis Agathemera_crassa Heteropteryx_dilatata Aretaon_asperrimus Phyllium_antonkozlovi Bacillus_rossius Pseudosermyle_phalangiphora Pseudophasma_menius Orxines_semperi Eurycantha_calcarata Achrioptera_spinosissima Extatosoma_tiaratum Medauroidea_romantica Elasmophasma_stictum_ Rhabdophasma_arboreum_ Tanaophasma_applanatum_ Eophyllium_messelensis Echinosomiscus_primoticus_ 
	;

END;


BEGIN CHARACTERS;
	TITLE  Character_Matrix;
	DIMENSIONS  NCHAR=71;
	FORMAT DATATYPE = STANDARD GAP = - MISSING = ? SYMBOLS = "  0 1 2";
	MATRIX
	Pteroliriope_sinitshenkovae   ???????0?0000?-0?000?00?00??0?00000100000?000000000000000-???--?1??0000
	Nemoura_sefuriensis           0000?010000000-00000000000010?000001000000000000000000000-110--01000000
	Allaboilus_gigantus           ?????????0000?-??001?00?00??0?0000000000000000000000???00-??1--?1??????
	Tettigonia_uvarovi            00000010000000-00001000100000?000000000000020000000000000-001--01000000
	Locustopsis_rhytofemoralis    0????????0000?-??001?00?00??00000000000000000??????????00-???--?1??????
	Macromotettix_microptera      00000011000000-00001000100000011--00-------------------00-001--01000000
	Permophasma_kovalevi          ????????????????????????1???00000?00000000000??????????????????????????
	Triassophasma_minutissimum    ??????????????????00????11?100000?002-0001000????????0?????????????????
	Prochresmoda_longipoda        ??????????????????00????11?100000?002-0001000000001100?????????????????
	Xiphopterum_sharovi           ????????????????????????????00000?10100011000000001100?????????????????
	Aeroplana_mirabilis           ????????????????????????????0?000?10000011000????????0?????????????????
	Aerophasma_prynadai           ????????????????????????????00000?01000111000001001100?????????????????
	Jurophasma_mistshenkoi        ????????????????????????????0?000?01000111000??????????????????????????
	Baissophasma_pilosum          ????????????????????????????0?000?01200111000??????????????????????????
	Cretophasma_raggei            ????????????????????????????0?000?01200111000??????????????????????????
	Adjacivena_grossa             0?00??00?1000??01000?00?????000000011010111000101111111000001??011?1000
	Aclistophasma_echinulatum     ???????0?1000??01000100?10?100000001101011100010111111101????1111111000
	Hagiphasma_paradoxa           0??????0?1000????000?00?10?1000000011011110000101111111000??1???1??????
	Aethephasma_megista           0????????1000?????00?00?????000000011011110000101111111000001???1??1000
	Orephasma_eumorpha            ?????????1000?????00?00?????000000011011110000101111111000001???1??1000
	Renphasma_sinica              0??????0?1000????000?00?1??100000001101111000??????????00?????101?11100
	Ambrotophasma_vetulum         0?0?0??0?1001??0?000?00010?100110011101011001??????????00?????010?0????
	Pterophasma_erromera          01????00?1001???10111000100100110011111111001??????????00????1010101001
	Leptophasma_physematosa       01????00?1001???10101000100100110011111111001??????????00?????0?0?0????
	Meniscophasma_erythrosticta   01????00?1001???101010001001001100112-1111001??????????00????1010101001
	Archipseudophasma_phoenix     0??????0?1000????000?00010?1001100???0?011?????????????001?????????1000
	Pseudoperla_leptoclada        01????10?10001?11010100010011122-----------------------00??????01??1000
	Breviala_cretacea             11000000010001001000100000110?11?1?????????????????????00?00???01??1000
	Electroclavella_genuina       01????00010001001000100001111122-----------------------00?00???01??1000
	Tumefactipes_prolongates      11?????0?0000??01001100001?01122-----------------------00??????????1000
	Granosicorpes_lirates         11?????0?0000??01001100001?01122-----------------------00??????????1000
	Electrotimema_carstengroehni  1??????0?1000????000?00001?11122-----------------------00??????????1100
	Timema_dorotheae              11000000010001001100100001111122-----------------------0010001101111012
	Aschiphasma_annulipes         0101101012000101110010001001012101-----------01001112-10010000101111110
	Abrosoma_johorensis           01011010121001011010100010011122-----------------------0010000101111000
	Agathemera_crassa             01011110020001111100100010011111-------------1---2112--1001101101111000
	Heteropteryx_dilatata         11111110020001111100110010010111011110101101101001112-10110001101111010
	Aretaon_asperrimus            11111110021001111110100010011122-----------------------0110000101111000
	Phyllium_antonkozlovi         11111111020001111120111010010111111111111102101101112-12100001101111000
	Bacillus_rossius              11011111221111111220100111011122-----------------------0000101101111000
	Pseudosermyle_phalangiphora   11011110121111111120100110011122-----------------------0000001101001100
	Pseudophasma_menius           110111101200011111201001100101101101---------1---1112-00010001101111000
	Orxines_semperi               11011110021111111120100010010111-------------1---2--2--0010111101111000
	Eurycantha_calcarata          11111110221011111010100010011122-----------------------1010101111101010
	Achrioptera_spinosissima      110111112211111110201001100101111101---------1---2--2-00010101101111000
	Extatosoma_tiaratum           110111110210011111101110100101111101212----211---2--2-00110001101101010
	Medauroidea_romantica         11011111021111111220100011011122-----------------------0010001111111000
	Elasmophasma_stictum_         11????10?21011111120111011011122-----------------------01?00??101??1000
	Rhabdophasma_arboreum_        01????10?2101??1?120100?10011122-----------------------00??????0???1000
	Tanaophasma_applanatum_       01????10?2111??1?220100?10011122-----------------------11??????0???1000
	Eophyllium_messelensis        ??????????000????1101???????01111111????????1??????????21??????01111000
	Echinosomiscus_primoticus_    1??????0?2000????0?0100110?11121-----------------------10??????01??1000

;

END;
BEGIN ASSUMPTIONS;
	TYPESET * UNTITLED   =  unord:  1- 71;

END;

BEGIN MESQUITECHARMODELS;
	ProbModelSet * UNTITLED   =  'Mk1 (est.)':  1- 71;
END;

Begin MESQUITE;
		MESQUITESCRIPTVERSION 2;
		TITLE AUTO;
		tell ProjectCoordinator;
		timeSaved 1689735313593;
		getEmployee #mesquite.minimal.ManageTaxa.ManageTaxa;
		tell It;
			setID 0 7762722640010466976;
			tell It;
				setDefaultOrder  0 1 2 3 4 5 6 7 8 9 10 11 12 13 14 15 16 17 18 19 20 21 22 23 24 25 26 27 28 29 30 31 32 33 50 34 35 51 36 37 38 39 40 41 42 43 44 45 46 47 48 49;
				attachments ;
			endTell;
		endTell;
		getEmployee #mesquite.charMatrices.ManageCharacters.ManageCharacters;
		tell It;
			setID 0 3598194209662270181;
			mqVersion 351;
			checksumv 0 3 2842276088 null  getNumChars 71 numChars 71 getNumTaxa 52 numTaxa 52   short true   bits 7   states 7   sumSquaresStatesOnly 6088.0 sumSquares 6088.0 longCompressibleToShort false usingShortMatrix true   NumFiles 1 NumMatrices 1;
			mqVersion;
		endTell;
		getWindow;
		tell It;
			suppress;
			setResourcesState false false 100;
			setPopoutState 300;
			setExplanationSize 0;
			setAnnotationSize 0;
			setFontIncAnnot 0;
			setFontIncExp 0;
			setSize 1902 1079;
			setLocation 1 1;
			setFont SanSerif;
			setFontSize 10;
			getToolPalette;
			tell It;
			endTell;
			desuppress;
		endTell;
		getEmployee  #mesquite.charMatrices.BasicDataWindowCoord.BasicDataWindowCoord;
		tell It;
			showDataWindow #3598194209662270181 #mesquite.charMatrices.BasicDataWindowMaker.BasicDataWindowMaker;
			tell It;
				getWindow;
				tell It;
					setExplanationSize 30;
					setAnnotationSize 20;
					setFontIncAnnot 0;
					setFontIncExp 0;
					setSize 1802 1007;
					setLocation 1 1;
					setFont SanSerif;
					setFontSize 10;
					getToolPalette;
					tell It;
						setTool mesquite.charMatrices.BasicDataWindowMaker.BasicDataWindow.ibeam;
					endTell;
					setActive;
					setTool mesquite.charMatrices.BasicDataWindowMaker.BasicDataWindow.ibeam;
					colorCells  #mesquite.charMatrices.NoColor.NoColor;
					colorRowNames  #mesquite.charMatrices.TaxonGroupColor.TaxonGroupColor;
					colorColumnNames  #mesquite.charMatrices.CharGroupColor.CharGroupColor;
					colorText  #mesquite.charMatrices.NoColor.NoColor;
					setBackground White;
					toggleShowNames on;
					toggleShowTaxonNames on;
					toggleTight off;
					toggleThinRows off;
					toggleShowChanges on;
					toggleSeparateLines off;
					toggleShowStates on;
					toggleAutoWCharNames on;
					toggleAutoTaxonNames off;
					toggleShowDefaultCharNames off;
					toggleConstrainCW on;
					toggleBirdsEye off;
					toggleShowPaleGrid off;
					toggleShowPaleCellColors off;
					toggleShowPaleExcluded off;
					togglePaleInapplicable on;
					toggleShowBoldCellText off;
					toggleAllowAutosize on;
					toggleColorsPanel off;
					toggleDiagonal on;
					setDiagonalHeight 80;
					toggleLinkedScrolling on;
					toggleScrollLinkedTables off;
				endTell;
				showWindow;
				getWindow;
				tell It;
					forceAutosize;
				endTell;
				getEmployee #mesquite.charMatrices.AlterData.AlterData;
				tell It;
					toggleBySubmenus off;
				endTell;
				getEmployee #mesquite.charMatrices.ColorByState.ColorByState;
				tell It;
					setStateLimit 9;
					toggleUniformMaximum on;
				endTell;
				getEmployee #mesquite.charMatrices.ColorCells.ColorCells;
				tell It;
					setColor Red;
					removeColor off;
				endTell;
				getEmployee #mesquite.categ.StateNamesStrip.StateNamesStrip;
				tell It;
					showStrip off;
				endTell;
				getEmployee #mesquite.charMatrices.AnnotPanel.AnnotPanel;
				tell It;
					togglePanel off;
				endTell;
				getEmployee #mesquite.charMatrices.CharReferenceStrip.CharReferenceStrip;
				tell It;
					showStrip off;
				endTell;
				getEmployee #mesquite.charMatrices.QuickKeySelector.QuickKeySelector;
				tell It;
					autotabOff;
				endTell;
				getEmployee #mesquite.charMatrices.SelSummaryStrip.SelSummaryStrip;
				tell It;
					showStrip off;
				endTell;
				getEmployee #mesquite.categ.SmallStateNamesEditor.SmallStateNamesEditor;
				tell It;
					panelOpen true;
				endTell;
			endTell;
		endTell;
		endTell;
end;
